# Supplementary material for: Comparing preprocessing strategies for 3D-Gene microarray data of extracellular vesicle-derived miRNAs
Source: BMC Bioinformatics. 2024 Jun 20;25:221. doi: 10.1186/s12859-024-05840-4 (PMC11188187; doi:10.1186/s12859-024-05840-4)
Supplement: Supplementary file 1 — Supplementary Material 1. [file 12859_2024_5840_MOESM1_ESM.zip]

Archive with 3 entries (3 files):
- 12859_2024_5840_MOESM1_ESM/functions.txt
- 12859_2024_5840_MOESM1_ESM/main_all.txt
- 12859_2024_5840_MOESM1_ESM/Supplementary_information.docx
