# Supplementary material for: Comparing preprocessing strategies for 3D-Gene microarray data of extracellular vesicle-derived miRNAs
Source: BMC Bioinformatics. 2024 Jun 20;25:221. doi: 10.1186/s12859-024-05840-4 (PMC11188187; doi:10.1186/s12859-024-05840-4)
Supplement: Supplementary file 1 — Supplementary Material 1. [file 12859_2024_5840_MOESM1_ESM.zip › 12859_2024_5840_MOESM1_ESM/functions.txt]

#### pipelines ####
global_norm <- function(X){
  BASE <- 25
  med <- median(X, na.rm=TRUE)
  X1 <- X*(BASE/med)
  return(X1)
}

impute_one <- function(X){
  X[is.na(X)] <- 1
  return(X)
}

impute_min_BG <- function(X){
  min <- min(X[X>0], na.rm = T)
  X[X<=0 | is.na(X)] <- min
  return(X)
}

impute_min <- function(X){
  min <- min(X, na.rm = T)
  X[is.na(X)] <- min
  return(X)
}

quantile75_norm <- function(X){
  qua <- quantile(X, na.rm=TRUE)[4]
  X1 <- X-qua
  return(X1)
}

pipeline1 <- function(REMOVE_NGDATA, NA_RATE, out_dir, name){
  dir.create(out_dir)
  
  #normalization
  dat_gl_norm <- apply(REMOVE_NGDATA, 2, global_norm)
  dat_impute <- apply(dat_gl_norm, 2, impute_one)
  dat_impute_log <- log2(dat_impute)
  dat_impute_log_norm <- apply(dat_impute_log, 2, quantile75_norm)
  
  rownames(dat_impute_log_norm) <- rownames(REMOVE_NGDATA)
  colnames(dat_impute_log_norm) <- colnames(REMOVE_NGDATA)
  
  # save data
  write.table(REMOVE_NGDATA, paste0(out_dir, "/", name, ".tsv"),row.names=T, col.names=TRUE,quote=FALSE,sep="\t")
  
  # save Check point 1
  write.table(dat_impute_log, paste0(out_dir, "/", name, "_checkpoint1.tsv"),row.names=T, col.names=TRUE,quote=FALSE,sep="\t")
  
  # save Check point 2
  write.table(dat_impute_log_norm, paste0(out_dir, "/", name, "_checkpoint2.tsv"),row.names=T,col.names=TRUE,quote=FALSE,sep="\t")
  run_boxplot(data=dat_impute_log_norm, colors=create_colors(), outpath=paste0(out_dir, "/", name, "_checkpoint2.pdf"))
  
  return(list.files(path=out_dir, pattern = paste0(name, "_checkpoint2.tsv"), full.names = T))
}

pipeline2 <- function(REMOVE_NGDATA, NA_RATE, out_dir, name){
  dir.create(out_dir)
  
  #normalization
  dat_gl_norm <- apply(REMOVE_NGDATA, 2, global_norm)
  dat_impute <- apply(dat_gl_norm, 2, impute_one)
  dat_impute_log <- log2(dat_impute)
  dat_impute_log_norm <- normalize.quantiles(dat_impute_log)
  
  rownames(dat_impute_log_norm) <- rownames(REMOVE_NGDATA)
  colnames(dat_impute_log_norm) <- colnames(REMOVE_NGDATA)
  
  # save data
  write.table(REMOVE_NGDATA, paste0(out_dir, "/", name, ".tsv"),row.names=T, col.names=TRUE,quote=FALSE,sep="\t")
  
  # save Check point 1
  write.table(dat_impute_log, paste0(out_dir, "/", name, "_checkpoint1.tsv"),row.names=T, col.names=TRUE,quote=FALSE,sep="\t")
  
  # save Check point 2
  write.table(dat_impute_log_norm, paste0(out_dir, "/", name, "_checkpoint2.tsv"),row.names=T,col.names=TRUE,quote=FALSE,sep="\t")
  run_boxplot(data=dat_impute_log_norm, colors=create_colors(), outpath=paste0(out_dir, "/", name, "_checkpoint2.pdf"))
  
  return(list.files(path=out_dir, pattern = "_checkpoint2.tsv", full.names = T))
}

pipeline3 <- function(REMOVE_NGDATA, NA_RATE, out_dir, name){
  dir.create(out_dir)
  
  #normalization
  forimp <- t(REMOVE_NGDATA)
  
  cores <- detectCores(logical = FALSE)
  registerDoParallel(cores = cores)
  imp.mf <- missForest(forimp,
                       maxiter = 10,
                       ntree = 100,
                       mtry = floor(sqrt(ncol(forimp))),
                       parallelize = "variables", 
                       verbose = TRUE)
  dat_impute <- t(imp.mf$ximp)
  dat_impute_log <- log2(dat_impute)
  dat_impute_log_norm <- apply(dat_impute_log, 2, quantile75_norm)
  
  rownames(dat_impute_log_norm) <- rownames(REMOVE_NGDATA)
  colnames(dat_impute_log_norm) <- colnames(REMOVE_NGDATA)
  
  # save data
  write.table(REMOVE_NGDATA, paste0(out_dir, "/", name, ".tsv"),row.names=T, col.names=TRUE,quote=FALSE,sep="\t")
  
  # save Check point 1
  write.table(dat_impute_log, paste0(out_dir, "/", name, "_checkpoint1.tsv"),row.names=T, col.names=TRUE,quote=FALSE,sep="\t")
  
  # save Check point 2
  write.table(dat_impute_log_norm, paste0(out_dir, "/", name, "_checkpoint2.tsv"),row.names=T,col.names=TRUE,quote=FALSE,sep="\t")
  run_boxplot(data=dat_impute_log_norm, colors=create_colors(), outpath=paste0(out_dir, "/", name, "_checkpoint2.pdf"))
  
  return(list.files(path=out_dir, pattern = "_checkpoint2.tsv", full.names = T))
}

pipeline4 <- function(REMOVE_NGDATA, NA_RATE, out_dir, name){
  dir.create(out_dir)

  #normalization
  forimp <- t(REMOVE_NGDATA)
  
  cores <- detectCores(logical = FALSE)
  registerDoParallel(cores = cores)
  imp.mf <- missForest(forimp,
                       maxiter = 10,
                       ntree = 100,
                       mtry = floor(sqrt(ncol(forimp))),
                       parallelize = "variables", 
                       verbose = TRUE)
  dat_impute <- t(imp.mf$ximp)
  dat_impute_log <- log2(dat_impute)
  dat_impute_log_norm <- normalize.quantiles(as.matrix(dat_impute_log))
  
  rownames(dat_impute_log_norm) <- rownames(REMOVE_NGDATA)
  colnames(dat_impute_log_norm) <- colnames(REMOVE_NGDATA)
  
  # save  data
  write.table(REMOVE_NGDATA, paste0(out_dir, "/", name, ".tsv"),row.names=T, col.names=TRUE,quote=FALSE,sep="\t")
  
  # save Check point 1
  write.table(dat_impute_log, paste0(out_dir, "/", name, "_checkpoint1.tsv"),row.names=T, col.names=TRUE,quote=FALSE,sep="\t")
  
  # save Check point 2
  write.table(dat_impute_log_norm, paste0(out_dir, "/", name, "_checkpoint2.tsv"),row.names=T,col.names=TRUE,quote=FALSE,sep="\t")
  run_boxplot(data=dat_impute_log_norm, colors=create_colors(), outpath=paste0(out_dir, "/", name, "_checkpoint2.pdf"))
  
  return(list.files(path=out_dir, pattern = "_checkpoint2.tsv", full.names = T))
}

pipeline5 <- function(REMOVE_NGDATA, NA_RATE, out_dir, name){
  dir.create(out_dir)
  
  #normalization
  dat_impute <- apply(REMOVE_NGDATA, 2, impute_min_BG)
  dat_impute_log <- log2(dat_impute)
  dat_impute_log_norm <- apply(dat_impute_log, 2, quantile75_norm)
  
  rownames(dat_impute_log_norm) <- rownames(REMOVE_NGDATA)
  colnames(dat_impute_log_norm) <- colnames(REMOVE_NGDATA)
  
  # save data
  write.table(REMOVE_NGDATA, paste0(out_dir, "/", name, ".tsv"),row.names=T, col.names=TRUE,quote=FALSE,sep="\t")
  
  # save Check point 1
  write.table(dat_impute_log, paste0(out_dir, "/", name, "_checkpoint1.tsv"),row.names=T, col.names=TRUE,quote=FALSE,sep="\t")
  
  # save Check point 2
  write.table(dat_impute_log_norm, paste0(out_dir, "/", name, "_checkpoint2.tsv"),row.names=T,col.names=TRUE,quote=FALSE,sep="\t")
  run_boxplot(data=dat_impute_log_norm, colors=create_colors(), outpath=paste0(out_dir, "/", name, "_checkpoint2.pdf"))
  
  return(list.files(path=out_dir, pattern = "_checkpoint2.tsv", full.names = T))
}

pipeline6 <- function(REMOVE_NGDATA, NA_RATE, out_dir, name){
  dir.create(out_dir)

  #normalization
  dat_impute <- apply(REMOVE_NGDATA, 2, impute_min_BG)
  dat_impute_log <- log2(dat_impute)
  dat_impute_log_norm <- normalize.quantiles(dat_impute_log)
  
  rownames(dat_impute_log_norm) <- rownames(REMOVE_NGDATA)
  colnames(dat_impute_log_norm) <- colnames(REMOVE_NGDATA)
  
  # save data
  write.table(REMOVE_NGDATA, paste0(out_dir, "/", name, ".tsv"),row.names=T, col.names=TRUE,quote=FALSE,sep="\t")
  
  # save Check point 1
  write.table(dat_impute_log, paste0(out_dir, "/", name, "_checkpoint1.tsv"),row.names=T, col.names=TRUE,quote=FALSE,sep="\t")
  
  # save Check point 2
  write.table(dat_impute_log_norm, paste0(out_dir, "/", name, "_checkpoint2.tsv"),row.names=T,col.names=TRUE,quote=FALSE,sep="\t")
  run_boxplot(data=dat_impute_log_norm, colors=create_colors(), outpath=paste0(out_dir, "/", name, "_checkpoint2.pdf"))
  
  return(list.files(path=out_dir, pattern = "_checkpoint2.tsv", full.names = T))
}

pipeline7 <- function(REMOVE_NGDATA, NA_RATE, out_dir, name){
  dir.create(out_dir)
  
  #normalization
  dat_log <- log2(REMOVE_NGDATA)
  dat_log_norm <- apply(dat_log, 2, quantile75_norm)
  colnames(dat_log_norm) <- colnames(REMOVE_NGDATA)
  dat_log_norm_impute <- apply(dat_log_norm, 2, impute_min)
  
  rownames(dat_log_norm_impute) <- rownames(REMOVE_NGDATA)
  colnames(dat_log_norm_impute) <- colnames(REMOVE_NGDATA)
  
  # save data
  write.table(REMOVE_NGDATA, paste0(out_dir, "/", name, ".tsv"),row.names=T, col.names=TRUE,quote=FALSE,sep="\t")
  
  # save Check point 1
  write.table(dat_log_norm, paste0(out_dir, "/", name, "_checkpoint1.tsv"),row.names=T, col.names=TRUE,quote=FALSE,sep="\t")
  
  # save Check point 2
  write.table(dat_log_norm_impute, paste0(out_dir, "/", name, "_checkpoint2.tsv"),row.names=T,col.names=TRUE,quote=FALSE,sep="\t")
  run_boxplot(data=dat_log_norm_impute, colors=create_colors(), outpath=paste0(out_dir, "/", name, "_checkpoint2.pdf"))
  
  return(list.files(path=out_dir, pattern = "_checkpoint2.tsv", full.names = T))
}

pipeline8 <- function(REMOVE_NGDATA, NA_RATE, out_dir, name){
  dir.create(out_dir)

  #normalization
  dat_log <- log2(REMOVE_NGDATA)
  dat_log_norm <- normalize.quantiles(as.matrix(dat_log))
  colnames(dat_log_norm) <- colnames(REMOVE_NGDATA)
  dat_log_norm_impute <- apply(dat_log_norm, 2, impute_min)
  
  rownames(dat_log_norm_impute) <- rownames(REMOVE_NGDATA)
  colnames(dat_log_norm_impute) <- colnames(REMOVE_NGDATA)
  
  # save data
  write.table(REMOVE_NGDATA, paste0(out_dir, "/", name, ".tsv"),row.names=T, col.names=TRUE,quote=FALSE,sep="\t")
  
  # save Check point 1
  write.table(dat_log_norm, paste0(out_dir, "/", name, "_checkpoint1.tsv"),row.names=T, col.names=TRUE,quote=FALSE,sep="\t")
  
  # save Check point 2
  write.table(dat_log_norm_impute, paste0(out_dir, "/", name, "_checkpoint2.tsv"),row.names=T,col.names=TRUE,quote=FALSE,sep="\t")
  run_boxplot(data=dat_log_norm_impute, colors=create_colors(), outpath=paste0(out_dir, "/", name, "_checkpoint2.pdf"))
  
  return(list.files(path=out_dir, pattern = "_checkpoint2.tsv", full.names = T))
}

pipeline9 <- function(REMOVE_NGDATA, NA_RATE, out_dir, name){
  dir.create(out_dir)

  #normalization
  dat_log <- log2(REMOVE_NGDATA)
  dat_log_norm <- apply(dat_log, 2, quantile75_norm)
  colnames(dat_log_norm) <- colnames(REMOVE_NGDATA)
  
  forimp <- t(dat_log_norm)
  
  cores <- detectCores(logical = FALSE)
  registerDoParallel(cores = cores)
  imp.mf <- missForest(forimp,
                       maxiter = 10,
                       ntree = 100,
                       mtry = floor(sqrt(ncol(forimp))),
                       parallelize = "variables", 
                       verbose = TRUE)
  dat_log_norm_impute <- t(imp.mf$ximp)
  
  rownames(dat_log_norm_impute) <- rownames(REMOVE_NGDATA)
  colnames(dat_log_norm_impute) <- colnames(REMOVE_NGDATA)
  
  # save  data
  write.table(REMOVE_NGDATA, paste0(out_dir, "/", name, ".tsv"),row.names=T, col.names=TRUE,quote=FALSE,sep="\t")
  
  # save Check point 1
  write.table(dat_log_norm, paste0(out_dir, "/", name, "_checkpoint1.tsv"),row.names=T, col.names=TRUE,quote=FALSE,sep="\t")
  
  # save Check point 2
  write.table(dat_log_norm_impute, paste0(out_dir, "/", name, "_checkpoint2.tsv"),row.names=T,col.names=TRUE,quote=FALSE,sep="\t")
  run_boxplot(data=dat_log_norm_impute, colors=create_colors(), outpath=paste0(out_dir, "/", name, "_checkpoint2.pdf"))
  
  return(list.files(path=out_dir, pattern = "_checkpoint2.tsv", full.names = T))
}

pipeline10 <- function(REMOVE_NGDATA, NA_RATE, out_dir, name){
  dir.create(out_dir)

  #normalization
  dat_log <- log2(REMOVE_NGDATA)
  dat_log_norm <- normalize.quantiles(as.matrix(dat_log))
  colnames(dat_log_norm) <- colnames(REMOVE_NGDATA)
  
  forimp <- t(dat_log_norm)
  
  cores <- detectCores(logical = FALSE)
  registerDoParallel(cores = 5)
  imp.mf <- missForest(forimp,
                       maxiter = 10,
                       ntree = 100,
                       mtry = floor(sqrt(ncol(forimp))),
                       parallelize = "variables", 
                       verbose = TRUE)
  dat_log_norm_impute <- t(imp.mf$ximp)
  
  rownames(dat_log_norm_impute) <- rownames(REMOVE_NGDATA)
  colnames(dat_log_norm_impute) <- colnames(REMOVE_NGDATA)
  
  # save data
  write.table(REMOVE_NGDATA, paste0(out_dir, "/", name, ".tsv"),row.names=T, col.names=TRUE,quote=FALSE,sep="\t")
  
  # save Check point 1
  write.table(dat_log_norm, paste0(out_dir, "/", name, "_checkpoint1.tsv"),row.names=T, col.names=TRUE,quote=FALSE,sep="\t")
  
  # save Check point 2
  write.table(dat_log_norm_impute, paste0(out_dir, "/", name, "_checkpoint2.tsv"),row.names=T,col.names=TRUE,quote=FALSE,sep="\t")
  run_boxplot(data=dat_log_norm_impute, colors=create_colors(), outpath=paste0(out_dir, "/", name, "_checkpoint2.pdf"))
  
  return(list.files(path=out_dir, pattern = "_checkpoint2.tsv", full.names = T))
}

pipeline11 <- function(REMOVE_NGDATA, NA_RATE, out_dir, name){
  dir.create(out_dir)

  #normalization
  dat_log <- log2(REMOVE_NGDATA)
  dat_log_norm <- apply(dat_log, 2, quantile75_norm)
  colnames(dat_log_norm) <- colnames(REMOVE_NGDATA)
  
  dat_log_norm_impute <- impute.knn(dat_log_norm, k = 10, rowmax = 0.95, colmax = 0.8, maxp = 1500, rng.seed=123)$data

  rownames(dat_log_norm_impute) <- rownames(REMOVE_NGDATA)
  colnames(dat_log_norm_impute) <- colnames(REMOVE_NGDATA)
  
  # save  data
  write.table(REMOVE_NGDATA, paste0(out_dir, "/", name, ".tsv"),row.names=T, col.names=TRUE,quote=FALSE,sep="\t")
  
  # save Check point 1
  write.table(dat_log_norm, paste0(out_dir, "/", name, "_checkpoint1.tsv"),row.names=T, col.names=TRUE,quote=FALSE,sep="\t")
  
  # save Check point 2
  write.table(dat_log_norm_impute, paste0(out_dir, "/", name, "_checkpoint2.tsv"),row.names=T,col.names=TRUE,quote=FALSE,sep="\t")
  run_boxplot(data=dat_log_norm_impute, colors=create_colors(), outpath=paste0(out_dir, "/", name, "_checkpoint2.pdf"))
  
  return(list.files(path=out_dir, pattern = "_checkpoint2.tsv", full.names = T))
}

pipeline12 <- function(REMOVE_NGDATA, NA_RATE, out_dir, name){
  dir.create(out_dir)

  #normalization
  dat_log <- log2(REMOVE_NGDATA)
  dat_log_norm <- normalize.quantiles(as.matrix(dat_log))
  colnames(dat_log_norm) <- colnames(REMOVE_NGDATA)
  
  dat_log_norm_impute <- impute.knn(dat_log_norm, k = 10, rowmax = 0.95, colmax = 0.8, maxp = 1500, rng.seed=123)$data
  
  rownames(dat_log_norm_impute) <- rownames(REMOVE_NGDATA)
  colnames(dat_log_norm_impute) <- colnames(REMOVE_NGDATA)
  
  # save data
  write.table(REMOVE_NGDATA, paste0(out_dir, "/", name, ".tsv"),row.names=T, col.names=TRUE,quote=FALSE,sep="\t")
  
  # save Check point 1
  write.table(dat_log_norm, paste0(out_dir, "/", name, "_checkpoint1.tsv"),row.names=T, col.names=TRUE,quote=FALSE,sep="\t")
  
  # save Check point 2
  write.table(dat_log_norm_impute, paste0(out_dir, "/", name, "_checkpoint2.tsv"),row.names=T,col.names=TRUE,quote=FALSE,sep="\t")
  run_boxplot(data=dat_log_norm_impute, colors=create_colors(), outpath=paste0(out_dir, "/", name, "_checkpoint2.pdf"))
  
  return(list.files(path=out_dir, pattern = "_checkpoint2.tsv", full.names = T))
}


pipeline13 <- function(REMOVE_NGDATA, NA_RATE, out_dir, name){
  dir.create(out_dir)
  
  REMOVE_NGDATA <- as.matrix(REMOVE_NGDATA)
  dat_log <- log2(REMOVE_NGDATA)
  dat_impute <- impute.knn(dat_log, k = 10, rowmax = 0.95, colmax = 0.8, maxp = 1500, rng.seed=123)$data
  rownames(dat_impute) <- rownames(REMOVE_NGDATA)
  colnames(dat_impute) <- colnames(REMOVE_NGDATA)
  
  #normalization
  dat_log_norm <- apply(dat_impute, 2, quantile75_norm)
  colnames(dat_log_norm) <- colnames(REMOVE_NGDATA)
  
  rownames(dat_log_norm) <- rownames(REMOVE_NGDATA)
  colnames(dat_log_norm) <- colnames(REMOVE_NGDATA)
  
  # save  data
  write.table(REMOVE_NGDATA, paste0(out_dir, "/", name, ".tsv"),row.names=T, col.names=TRUE,quote=FALSE,sep="\t")
  
  # save Check point 1
  write.table(dat_log, paste0(out_dir, "/", name, "_checkpoint1.tsv"),row.names=T, col.names=TRUE,quote=FALSE,sep="\t")
  
  # save Check point 2
  write.table(dat_log_norm, paste0(out_dir, "/", name, "_checkpoint2.tsv"),row.names=T,col.names=TRUE,quote=FALSE,sep="\t")
  run_boxplot(data=dat_log_norm, colors=create_colors(), outpath=paste0(out_dir, "/", name, "_checkpoint2.pdf"))
  
  return(list.files(path=out_dir, pattern = "_checkpoint2.tsv", full.names = T))
}

pipeline14 <- function(REMOVE_NGDATA, NA_RATE, out_dir, name){
  dir.create(out_dir)
  
  REMOVE_NGDATA <- as.matrix(REMOVE_NGDATA)
  dat_log <- log2(REMOVE_NGDATA)
  dat_impute <- impute.knn(dat_log, k = 10, rowmax = 0.95, colmax = 0.8, maxp = 1500, rng.seed=123)$data
  rownames(dat_impute) <- rownames(REMOVE_NGDATA)
  colnames(dat_impute) <- colnames(REMOVE_NGDATA)
  
  #normalization
  dat_log_norm <- normalize.quantiles(as.matrix(dat_impute))
  colnames(dat_log_norm) <- colnames(REMOVE_NGDATA)
  
  rownames(dat_log_norm) <- rownames(REMOVE_NGDATA)
  colnames(dat_log_norm) <- colnames(REMOVE_NGDATA)
  
  # save  data
  write.table(REMOVE_NGDATA, paste0(out_dir, "/", name, ".tsv"),row.names=T, col.names=TRUE,quote=FALSE,sep="\t")
  
  # save Check point 1
  write.table(dat_log, paste0(out_dir, "/", name, "_checkpoint1.tsv"),row.names=T, col.names=TRUE,quote=FALSE,sep="\t")
  
  # save Check point 2
  write.table(dat_log_norm, paste0(out_dir, "/", name, "_checkpoint2.tsv"),row.names=T,col.names=TRUE,quote=FALSE,sep="\t")
  run_boxplot(data=dat_log_norm, colors=create_colors(), outpath=paste0(out_dir, "/", name, "_checkpoint2.pdf"))
  
  return(list.files(path=out_dir, pattern = "_checkpoint2.tsv", full.names = T))
}

pipeline15 <- function(REMOVE_NGDATA, NA_RATE, out_dir, name){
  dir.create(out_dir)
  
  #normalization
  dat_log <- log2(REMOVE_NGDATA)
  dat_log_norm <- apply(dat_log, 2, quantile75_norm)
  colnames(dat_log_norm) <- colnames(REMOVE_NGDATA)
  dat_log_norm <- as.data.frame(dat_log_norm)
  tmp <- amelia(x=dat_log_norm, m=1)
  dat_log_norm_impute <- tmp$imputations[[1]]
  
  rownames(dat_log_norm_impute) <- rownames(REMOVE_NGDATA)
  colnames(dat_log_norm_impute) <- colnames(REMOVE_NGDATA)
  
  # save  data
  write.table(REMOVE_NGDATA, paste0(out_dir, "/", name, ".tsv"),row.names=T, col.names=TRUE,quote=FALSE,sep="\t")
  
  # save Check point 1
  write.table(dat_log, paste0(out_dir, "/", name, "_checkpoint1.tsv"),row.names=T, col.names=TRUE,quote=FALSE,sep="\t")
  
  # save Check point 2
  write.table(dat_log_norm_impute, paste0(out_dir, "/", name, "_checkpoint2.tsv"),row.names=T,col.names=TRUE,quote=FALSE,sep="\t")
  run_boxplot(data=dat_log_norm_impute, colors=create_colors(), outpath=paste0(out_dir, "/", name, "_checkpoint2.pdf"))
  
  return(list.files(path=out_dir, pattern = "_checkpoint2.tsv", full.names = T))
}

pipeline16 <- function(REMOVE_NGDATA, NA_RATE, out_dir, name){
  dir.create(out_dir)
  
  #normalization
  dat_log <- log2(REMOVE_NGDATA)
  dat_log_norm <- normalize.quantiles(as.matrix(dat_log))
  colnames(dat_log_norm) <- colnames(REMOVE_NGDATA)
  
  dat_log_norm <- as.data.frame(dat_log_norm)
  tmp <- amelia(x=dat_log_norm, m=1)
  dat_log_norm_impute <- tmp$imputations[[1]]
  
  rownames(dat_log_norm_impute) <- rownames(REMOVE_NGDATA)
  colnames(dat_log_norm_impute) <- colnames(REMOVE_NGDATA)
  
  # save data
  write.table(REMOVE_NGDATA, paste0(out_dir, "/", name, ".tsv"),row.names=T, col.names=TRUE,quote=FALSE,sep="\t")
  
  # save Check point 1
  write.table(dat_log, paste0(out_dir, "/", name, "_checkpoint1.tsv"),row.names=T, col.names=TRUE,quote=FALSE,sep="\t")
  
  # save Check point 2
  write.table(dat_log_norm_impute, paste0(out_dir, "/", name, "_checkpoint2.tsv"),row.names=T,col.names=TRUE,quote=FALSE,sep="\t")
  run_boxplot(data=dat_log_norm_impute, colors=create_colors(), outpath=paste0(out_dir, "/", name, "_checkpoint2.pdf"))
  
  return(list.files(path=out_dir, pattern = "_checkpoint2.tsv", full.names = T))
}

pipeline17 <- function(REMOVE_NGDATA, NA_RATE, out_dir, name){
  dir.create(out_dir)

  dat_log <- log2(REMOVE_NGDATA)
  
  tmp <- as.data.frame(dat_log)
  tmp2 <- amelia(x=tmp, m=1)
  dat_impute <- tmp2$imputations[[1]]
  rownames(dat_impute) <- rownames(REMOVE_NGDATA)
  colnames(dat_impute) <- colnames(REMOVE_NGDATA)
  
  #normalization
  dat_log_norm <- apply(dat_impute, 2, quantile75_norm)
  colnames(dat_log_norm) <- colnames(REMOVE_NGDATA)
  rownames(dat_log_norm) <- rownames(REMOVE_NGDATA)

  # save  data
  write.table(REMOVE_NGDATA, paste0(out_dir, "/", name, ".tsv"),row.names=T, col.names=TRUE,quote=FALSE,sep="\t")
  
  # save Check point 1
  write.table(dat_log, paste0(out_dir, "/", name, "_checkpoint1.tsv"),row.names=T, col.names=TRUE,quote=FALSE,sep="\t")
  
  # save Check point 2
  write.table(dat_log_norm, paste0(out_dir, "/", name, "_checkpoint2.tsv"),row.names=T,col.names=TRUE,quote=FALSE,sep="\t")
  run_boxplot(data=dat_log_norm, colors=create_colors(), outpath=paste0(out_dir, "/", name, "_checkpoint2.pdf"))
  
  return(list.files(path=out_dir, pattern = "_checkpoint2.tsv", full.names = T))
}

pipeline18 <- function(REMOVE_NGDATA, NA_RATE, out_dir, name){
  dir.create(out_dir)

  dat_log <- log2(REMOVE_NGDATA)
  tmp <- as.data.frame(dat_log)
  tmp2 <- amelia(x=tmp, m=1)
  dat_impute <- tmp2$imputations[[1]]
  rownames(dat_impute) <- rownames(REMOVE_NGDATA)
  colnames(dat_impute) <- colnames(REMOVE_NGDATA)
  
  #normalization
  dat_log_norm <- normalize.quantiles(as.matrix(dat_impute))
  colnames(dat_log_norm) <- colnames(REMOVE_NGDATA)
  rownames(dat_log_norm) <- rownames(REMOVE_NGDATA)

  # save data
  write.table(REMOVE_NGDATA, paste0(out_dir, "/", name, ".tsv"),row.names=T, col.names=TRUE,quote=FALSE,sep="\t")
  # save Check point 1
  write.table(dat_log, paste0(out_dir, "/", name, "_checkpoint1.tsv"),row.names=T, col.names=TRUE,quote=FALSE,sep="\t")
  
  # save Check point 2
  write.table(dat_log_norm, paste0(out_dir, "/", name, "_checkpoint2.tsv"),row.names=T,col.names=TRUE,quote=FALSE,sep="\t")
  run_boxplot(data=dat_log_norm, colors=create_colors(), outpath=paste0(out_dir, "/", name, "_checkpoint2.pdf"))
  
  return(list.files(path=out_dir, pattern = "_checkpoint2.tsv", full.names = T))
}

# boxplot
run_boxplot <- function(data, colors, outpath){
  names <- sub("batch1_", "", colnames(data))
  names <- sub("batch2_", "", names)
  colnames(data) <- names
  pdf(outpath, width = 10, height = 7)
  boxplot(data, 
          outline = F,
          col = colors, las = 2, 
          cex=0.5, cex.axis=0.5,
          ylab="Value")
  dev.off()
}

create_colors <- function(){
  # setting colors
  commons_colors <- rainbow(10)
  batch1_cols <- rep("gray", 28)
  batch1_cols[1:10] <- commons_colors
  batch2_cols <- rep("gray", 47)
  batch2_cols[1:10] <- commons_colors
  
  colors <- c(batch1_cols, batch2_cols)

  return(colors)
}

# BG substraction flag
substaract_BG <- function(data_list, name, out_dir){
  # create out dir
  out_path <- paste0(output_path, "/", out_dir)
  dir.create(out_path)
  
  for(i in 1:length(data_list)){
    # bind all data
    data <- read.csv(data_list[i], header=T)
    if(i == 1){
      miRname <- as.matrix(data[, 'ID'])
    }
    raw <- as.matrix(data[grep('MIMAT', data$ID), 'Raw.data'])
    conv <- as.matrix(data[, 'Converted.value'])
    BG <- mean(raw[!is.na(conv)] - conv[!is.na(conv)])
    bgsub <- raw - BG
    flag <- as.matrix(data[, 'Flag'])
    if(i == 1){all_bgsub <- bgsub; all_flag <- flag; all_conv <- conv}
    if(i != 1){all_bgsub <- cbind(all_bgsub, bgsub); all_flag <- cbind(all_flag, flag); all_conv <- cbind(all_conv, conv)}
  }
  
  sample_name <- sub(".csv", "", basename(data_list))
  colnames(all_bgsub) <- sample_name
  colnames(all_flag) <- sample_name
  colnames(all_conv) <- sample_name
  
  rownames(all_bgsub) <- miRname
  rownames(all_flag) <- miRname
  rownames(all_conv) <- miRname
  
  write.table(all_flag, paste0(out_path, "/", name, "_flag.tsv"),row.names=TRUE,col.names=TRUE,quote=FALSE,sep="\t")
  
  # Remove NG data in flag
  rm_dat <- all_bgsub
  for(r in 1:nrow(all_flag)){
    flag_dat <- all_flag[r, ]
    dat_ex <- all_bgsub[r, ]
    dat_ex[flag_dat == 'NG'] <- NA
    rm_dat[r,] <- dat_ex
  }
  write.table(rm_dat, paste0(out_path, "/", name, "_BG_sub.tsv"),row.names=TRUE,col.names=TRUE,quote=FALSE,sep="\t")

  # Remove NG data in flag
  rm_dat <- all_conv
  for(r in 1:nrow(all_flag)){
    flag_dat <- all_flag[r, ]
    dat_ex <- all_conv[r, ]
    dat_ex[flag_dat == 'NG'] <- NA
    rm_dat[r,] <- dat_ex
  }
  write.table(rm_dat, paste0(out_path, "/", name, "_converted.tsv"),row.names=TRUE,col.names=TRUE,quote=FALSE,sep="\t")

  return(out_path)
}

# caluculate NA rate
calculate_NA_RATE <- function(REMOVE_NGDATA, name, out_dir){
  out_path <- paste0(output_path, "/", out_dir)
  dir.create(out_path)
  # COUNT & rate
  count <- apply(REMOVE_NGDATA, 1, function(x){sum(is.na(x))})
  rate <- round(count/ncol(REMOVE_NGDATA), 2)
  rate <- data.frame(rate=rate, REMOVE_NGDATA)
  rownames(rate) <- rownames(REMOVE_NGDATA)
  write.table(rate, paste0(out_path, "/", name, "_rate.tsv"), row.names=TRUE, sep="\t")
  return(rate)
}

# caluculate NA rate for pair
calculate_NA_RATE_pair <- function(REMOVE_NGDATA, name, out_dir){
  out_path <- paste0(output_path, "/", out_dir)
  dir.create(out_path)
  # COUNT & rate
  count <- apply(REMOVE_NGDATA, 1, function(x){sum(is.na(x))})
  rate <- round(count/ncol(REMOVE_NGDATA), 2)
  rate <- data.frame(rate=rate, REMOVE_NGDATA)
  rownames(rate) <- rownames(REMOVE_NGDATA)
  write.table(rate, paste0(out_path, "/", name, "_rate.tsv"), row.names=TRUE, sep="\t")
  return(rate)
}

# Combat
combat_data_group_pair <- function(path, NA_RATE_list, NA_RATE, batch, name_set, out_dir){
  dir.create(out_dir)
  out_name <- basename(path)
  out_name <- sub("_checkpoint2.tsv", "_checkpoint3", out_name)
  
  im_dat <- read.table(path, header=TRUE, sep="\t", quote="", check.names = F)

  #combat
  set.seed(123)
  all_dat <- ComBat(dat=im_dat, batch=as.factor(batch), par.prior = TRUE, prior.plots = FALSE)
  write.table(all_dat, paste0(out_dir, "/", out_name, ".tsv"), row.names=TRUE,col.names=TRUE,quote=FALSE,sep="\t")
  return(paste0(out_dir, "/", out_name, ".tsv"))
}
