# Supplementary material for: Comparing preprocessing strategies for 3D-Gene microarray data of extracellular vesicle-derived miRNAs
Source: BMC Bioinformatics. 2024 Jun 20;25:221. doi: 10.1186/s12859-024-05840-4 (PMC11188187; doi:10.1186/s12859-024-05840-4)
Supplement: Supplementary file 1 — Supplementary Material 1. [file 12859_2024_5840_MOESM1_ESM.zip › 12859_2024_5840_MOESM1_ESM/main_all.txt]

#### load packages ####
source("functions.R")
library("easypackages")

libraries(c("missForest", "doParallel", "RColorBrewer", "dplyr","randomForest",
            "ggplot2", "reshape2", "ComplexHeatmap", "data.table", "sva", "MASS",
            "preprocessCore", "irr", "Metrics", "Amelia", "impute"))

no1_name <- "batch1"
no2_name <- "batch2"
name_set <- c(no1_name, no2_name)

output_path <- "../results_for_paper2"
dir.create(output_path)

#### aboout common samples ####
# The common samples in batch 1 and batch 2 are 10 samples with sample numbers S001-S10.
rawdata_path <- "../rawdata/"
commons <- paste0("S",  formatC(1:10,width=3,flag="0"))

#### parameters ####
NA_RATE_list <- 0.95
pipeline_list <- c(
                   "pipeline1", "pipeline2",
                   "pipeline3", "pipeline4",
                   "pipeline5", "pipeline6", 
                   "pipeline7", "pipeline8",
                   "pipeline9", "pipeline10", 
                   "pipeline11", "pipeline12",
                   "pipeline13", "pipeline14",
                   "pipeline15", "pipeline16",
                   "pipeline17", "pipeline18")

#### cohort 1 ####
EXE_no1 <- list.files(path = rawdata_path, pattern = 'batch1', full.names = T)
SAMPLE_no1 <- substaract_BG(EXE_no1, name=no1_name, "00.BG")
DATA_no1 <- read.table(paste0(SAMPLE_no1, "/", no1_name, "_BG_sub.tsv"), header=TRUE, sep="\t", quote="")
FLAG_no1 <- read.table(paste0(SAMPLE_no1, "/", no1_name, "_flag.tsv"), header=TRUE, sep="\t", quote="")
CONV_no1 <- read.table(paste0(SAMPLE_no1, "/", no1_name, "_converted.tsv"), header=TRUE, sep="\t", quote="")

#### cohort 2 ####
EXE_no2 <- list.files(path = rawdata_path, pattern = 'batch2', full.names = T)
SAMPLE_no2 <- substaract_BG(EXE_no2, name=no2_name, "00.BG")
DATA_no2 <- read.table(paste0(SAMPLE_no2, "/", no2_name, "_BG_sub.tsv"), header=TRUE, sep="\t", quote="")
FLAG_no2 <- read.table(paste0(SAMPLE_no2, "/", no2_name, "_flag.tsv"), header=TRUE, sep="\t", quote="")
CONV_no2 <- read.table(paste0(SAMPLE_no2, "/", no2_name, "_converted.tsv"), header=TRUE, sep="\t", quote="")

ALL_DATA <- cbind(DATA_no1, DATA_no2)
ALL_FLAG <- cbind(FLAG_no1, FLAG_no2)
ALL_CONV <- cbind(CONV_no1, CONV_no2)
batch_label <- c(rep(0, length(EXE_no1)), rep(1, length(EXE_no2)))


#### pipeline #### 
for(p in 1:length(pipeline_list)){
  pl_dir <- paste0(output_path, "/", pipeline_list[p], "/")
  dir.create(pl_dir)
  
  # calculate NA rate
  for(i in 1:length(commons)){
    tmp <- ALL_CONV[,grep(commons[i], colnames(ALL_CONV))]
    calculate_NA_RATE_pair(tmp, name=paste0("each_", commons[i]), paste0(pl_dir, "01.NA_rate"))
  }
  NA_RATE <- calculate_NA_RATE(ALL_CONV, name="all", paste0(pl_dir, "01.NA_rate"))
  
  REMOVE_ALL_DATA <- ALL_DATA[NA_RATE$rate < 0.95, ]
  REMOVE_ALL_CONV <- ALL_CONV[NA_RATE$rate < 0.95, ]
  if(p==1){
    run_boxplot(data=REMOVE_ALL_DATA, colors=create_colors(), outpath=paste0(output_path, "/00.BG/BG_sub.pdf"))
    run_boxplot(data=REMOVE_ALL_CONV, colors=create_colors(), outpath=paste0(output_path, "/00.BG/converted_value.pdf"))
  }
  # imputation and normalization
  if(pipeline_list[p] == "pipeline5" | pipeline_list[p] == "pipeline6"){
    IMPUTE_LIST <- eval(do.call(pipeline_list[p], list(REMOVE_ALL_DATA, NA_RATE, out_dir=pl_dir, name=pipeline_list[p])))
  }else{
    IMPUTE_LIST <- eval(do.call(pipeline_list[p], list(REMOVE_ALL_CONV, NA_RATE, out_dir=pl_dir, name=pipeline_list[p])))
  }
  
  # combat
  COMBAT_LIST <- combat_data_group_pair(path=IMPUTE_LIST, NA_RATE_list=NA_RATE_list, NA_RATE=NA_RATE, batch=batch_label, name_set=name_set, out_dir=pl_dir)
  COMBAT_DATA <- read.table(COMBAT_LIST, header=TRUE, sep="\t", quote="", check.names = F)
  run_boxplot(data=COMBAT_DATA, colors=create_colors(), outpath=paste0(pl_dir, "/", pipeline_list[p], "_checkpoint3.pdf"))
}
